# Supplementary material for: Soluble CD13 is a potential mediator of neutrophil-induced thrombogenic inflammation in SARS-CoV-2 infection
Source: JCI Insight. 2025 Apr 1;10(9):e184975. doi: 10.1172/jci.insight.184975 (PMC12128962; doi:10.1172/jci.insight.184975)
Supplement: Supporting data values [file jciinsight-10-184975-s027.xlsx]

## Sheet: Figure 1
Figure 1A			Figure 1B				Figure 1C												Figure 1D				Figure 1E						Figure 1F				Figure 1G				Figure 1H				Figure 1I							Figure 1J
Controls	COVID-19		Asian	Black	White		Controls	COVID-19	Controls	COVID-19	Controls	COVID-19	Controls	COVID-19	COVID-19	COVID-19	COVID-19		Controls	RA or NC	Ventilation		sCD13	LDH (IU/L)	Ferritin (ng/ml)	D-dimer (mg/L)	CRP (mg/dl)		Controls	COVID-19	COVID-19 (3-mo after)		Controls	Symptomatic	Asymptomatic		Controls	Alpha	Omicron		Controls			COVID-19				Alpha
75.7895	1				1		20-29	20-29	30-39	30-39	40-49	40-49	50-59	50-59	60-69	70-79	over 80		75.7895	694.167	277.5		0		811.7	0.98	6.6		421.6	630.8	476.4		387.4	1616	1014.2		338	1576	540.4		941.3	917	940.6	769.2	783.6	858.6		769.2	783.6
1	1				1		75.7895										1		1	1081.05	760.833		0	464	483.4	1.56	3.8			840.6	822.6		389.2	585.4	632.2		336.2	749.2	478.4		1641	2072	1797	827.6	910	950.3		1182	1156
196.842	1070.53				1070.53								1				1		196.842	970.526	1969.17		1070.53	346	368.8	0.51	28.3			1323.6	745		500.4	390.4	698.8		425.6	445.4	219.8		620.5	605.2	626.1	1389	1393	1494		827.6	910
1	1			1			196.842							1070.53					1	1081.05	135.833		0						860.6	534.2	781.4		416.4	573.6	579.2		314.4	630.4	290.8		1033	1080	1067	350.4	373.2	381		1389	1393
1	707.368			707.368							1	1							1	1	328.421		707.368	1021	941.6	5.61	17.5		808.4	4439.4	954.6		397.4	584.8	453.6		472	505.2	298.6					4060	4486			840.2	692.1
75.7895	277.5						1									707.368			75.7895	677.5	854.737		277.5	359	574.7	7.57	42.7			866.2	1162.2		306.6	583.2	550.8		280.6	472.8	487.8					6532	7131			350.4	373.2
1	760.833				760.833			277.5					75.7895						1	654.737	1		760.833	675	320.1	8.16	4.2		590.6	989.6	1411.8		323.4	695.6	427.4		506.2	511.8	246.6					1846	1298			613.8	668.6
370.526	1969.17			1969.17				760.833			1								370.526	402.5	2717.89		1969.17	675	466	3.09	11.2		636.2	981.4	1008.8		272	2709	513		196	4000	449.4					6921	11350			476.7	436.9
	1617.89				1617.89		370.526							1969.17					96.8421	919.167	1007.37		1617.89	400	754.7	1.28	14.1		534.2	2030.2	812.4		288	5363.6	797.4		447.6	5000	254					5922	7379
96.8421	910.833		910.833								96.8421	1617.89							38.9474	1	160.833		910.833	416	1608.2	2.21	7.3		633.4	375.2	482		322.2	677.4	546		222.8	963.4	352.2					3944	3820
38.9474	135.833				135.833						38.9474	910.833							70.5263	1	402.5		135.833	426	1107.1	0.49	0.2		428.8	536.2	645.2		260.6	1010.8	643.6		232.8	1627.8	334					1374	1150
70.5263	1427.5			1427.5					70.5263					135.833					1	1427.5	1235.83		1427.5		3372	0.65	22.7		359.8	1040	595.6		462.6	319.6	860		254.4	509.4	501.2					2741	3731
1	328.421				328.421								1				1427.5		1	1	523.158		328.421	420	538.9		0.7			610.6	622.6		499.6	471	760.8		363.4	551	317.2					2353	2457
1	854.737								1					328.421					49.4737	91.5789	1217.89		854.737	199	162.4	1.86	14.1			962.2	1939.4		606.6	430.6	469.4		499.4	313.6	488.4					1532	2086
49.4737	1				1					854.737	49.4737								75.7895	2102.5	481.053		0	236	809.1		8.6			640.8	464.4		663.8		629				559.2					3448	3158
75.7895	694.167				694.167						75.7895						1		423.158	460	38.9474		694.167	1011	440.5	8.13	2.3			564	1589		676.2		840.4				1187.8					4599	4547
423.158	2717.89			2717.89			423.158									694.167			149.474	402.5	433.684		2717.89		1304.3	3.58	25.7			2882.4	509		528.2		737.4				466.6
	502.5				502.5				149.474					2717.89					1	5385.83	1		502.5	221	269.5	1.53				1490.2	591.8		514.2		605.8				442.2
149.474	1007.37								1							502.5			1691.58	1627.5	1185.83		1007.37							1337.6	512.8		519.6		646.2				217.2
1	1502.11						1691.58					1007.37							1	23.1579	949.474		1502.11	1784	2562.3	5.69	14.9			391.6	925		605.2		879				786.2
1691.58	896.842				896.842								1	1502.11					1	844.167	986.316		896.842	787	322.5	1.74	41						388.2		796				457
1	502.5				502.5								1		896.842				1	1	1		502.5			0.23									598.6
1	1081.05				1081.05								1			502.5			1	1244.17	1		1081.05	886	5740.9	2.45	30.7								447.2
1	970.526				970.526						1			1081.05					75.7895	928.421	3017.89		970.526												517.6
1	160.833							970.526	75.7895										1	769.167	1		160.833	396	451.4	1.54	12.2								704
75.7895	402.5				402.5						1				160.833				1	1327.5	3533.68		402.5	688	2912.2	12.31	21.2
	1081.05				1081.05						1						402.5		44.2105	1777.5	5402.5		1081.05	1528	3644.8	7.62	3.3
1	1				1		44.2105	1081.05											1	1085.83	1935.83		0
1	1235.83										1				1				1	991.579	1194.17		1235.83	322	396.1	25.03
44.2105	1				1				1							1235.83			428.421	1402.5	2610.83		0	232	259.2	0.78	2.2
1	523.158			523.158			428.421							1					1	1652.5	1528.42		523.158	524	120.4	6.05	6.9
1	677.5			677.5							1				523.158				1	69.1667	2169.17		677.5	252	615.7		3.8
428.421	654.737			654.737			1										677.5		1	6294.17	496.842		654.737		416.5	0.32	1.7
1	1				1						1			654.737					1	1	91.5789		0	225	284.5	2.93	5.6
1	1217.89			1217.89			1										1		1	612.632	1560.83		1217.89	647	597.8	15.11	5
	1902.11				1902.11		1								1217.89				1	107.368	1291.58		1902.11
1	617.895				617.895				1						1902.11				1	1	1085.83		617.895				2
1	265.263			265.263							1			617.895					1	1	2254.74		265.263		2161.2	1.1	12.5
1	3617.89			3617.89			1								265.263				1	707.368	1219.17		3617.89	280	201.7	0.66	3.3
1	77.5			77.5								3617.89	1						1	1969.17	1344.17		77.5
1	335.833				335.833						1				77.5				160	1617.89	1902.5		335.833	493	1189.9	1.43	24.7
1	481.053			481.053							160					335.833			1	910.833	885.833		481.053	523	3182.9	13.12	30.5
1	402.5			402.5					1							481.053			1	1427.5	794.167		402.5		157.1		1
1	919.167				919.167				1							402.5			281.053	502.5	1810.83		919.167
	1			1					281.053					919.167					212.632	1	2769.17		0	405	534.8	3.84	12.5
160	38.9474								212.632								1		1	1902.11	1252.5		38.9474		129.4	3.15
1	433.684								1	38.9474										617.895	1194.17		433.684	486	702.6	5.33	3.3
1	1381.05				1381.05									433.684						265.263	481.053		1381.05	231	438.2	1.23	11.4
281.053	1			1												1381.05				77.5	1627.5		0	335	1116.5	7.96	34.3
212.632	1185.83				1185.83									1						335.833	544.167		1185.83			0.71	11.2
1	107.368			107.368											1185.83					1	1877.5		107.368	390	1001.4	2.46	7.1
1	1			1											107.368					1381.05	344.167		0		88.2		10
1	949.474			949.474						1										107.368	1735.83		949.474	609	1113.1	25.35	1.08
	1			1				949.474												1	327.5		0	231	1499.6	1.76	22.7
	486.316			486.316								1								486.316	160		486.316	248	1718.4	35	35.5
	986.316			986.316				486.316												3569.17	960.833		986.316	871	595.3	35
	1											986.316								560.833	3219.17		0	1024	441.2	9.9	26.2
	1											1								52.5	2410.83		0	459	351.3	0.97	7.1
	1				1										1					44.1667	44.1667		0	317	481.8	1.41	4.6
	575.789				575.789										1					96.8421	749.474		575.789	1008	9119.6	1.3	9.2
	3569.17			3569.17											575.789					1	2010.83		3569.17	771	1919.4
	560.833			560.833											3569.17					660.833	1070.53		560.833	466	3584.9	0.97	27.1
	52.5			52.5													560.833			802.5	1		52.5		398.9	1.53	17.8
	3017.89			3017.89										52.5						1	502.5		3017.89	426	4104.4	6.91	20.7
	1				1									3017.89						1	1502.11		0	347	22.7	0.75	0.3
	1427.5			1427.5						1										1177.5	896.842		1427.5	472	319.9		2
	3533.68			3533.68													1427.5			3569.17	575.789		3533.68	517	2401.3	1.21	14.4
	1				1									3533.68						1244.17	694.167		0	241	1100.4	2.31	5.1
	5402.5			5402.5											1					1519.17	1217.89		5402.5
	44.1667				44.1667										5402.5					477.5	1627.5		44.1667	373	295.4	1.99	14.7
	96.8421			96.8421											44.1667					44.2105	1452.5		96.8421		614.1
	1			1													96.8421			1285.83	333.684		0	323	1621.2	35	1
	1935.83			1935.83											1					469.167			1935.83	686	466	8.49	27.7
	660.833				660.833											1935.83				1			660.833	260	79.8		6.2
	91.5789															660.833				1			91.5789	412	386.8	0.69	4
	2102.5				2102.5												91.5789			670.526			2102.5
	802.5				802.5									2102.5						1285.83			802.5	376	360.2	2.09
	1				1												802.5			3744.17			0	120	1439.3		2.8
	460			460												1				602.5			460				27.2
	1				1											460				385.833			0		1528		10.7
	402.5				402.5										1					310.833			402.5	625	304.5	4.66	10.2
	1177.5				1177.5									402.5			1177.5			77.5			1177.5	182	1187.7	4.24	3.3
	3569.17			3569.17																1			3569.17	683	676.3	0.77	10.4
	694.167			694.167								3569.17								70.5263			694.167	578	2249.3	0.81	5.9
	1244.17			1244.17											694.167					452.5			1244.17	359	1687.3	1.48	8
	5385.83			5385.83										1244.17						844.167			5385.83
	1519.17			1519.17										5385.83						560			1519.17	510	486	2.71	13.5
	477.5				477.5									1519.17						1338.95			477.5		91.5	0.27	7
	1194.17			1194.17													477.5			517.895			1194.17	489	1345.1		21.9
	2610.83				2610.83											1194.17				269.167			2610.83	379	778.6	21.59	3.1
	1528.42				1528.42												2610.83			210.833			1528.42
	44.2105		44.2105											1528.42						323.158			44.2105	274	831.2	0.75	8.8
	1285.83			1285.83												44.2105				685.833			1285.83	313	1281.5	1.51	24.4
	1				1									1285.83						1			0	86	1301.9
	469.167				469.167										1					23.1579			469.167		1524.2	1.63	25.4
	1627.5			1627.5												469.167							1627.5		904.9
	1				1										1627.5								0	200	134.2	1.07	4.3
	23.1579			23.1579												1							23.1579	179	97.3		0.2
	844.167				844.167											23.1579							844.167			4.33
	1				1												844.167						0	305	316.3
	2169.17				2169.17									1									2169.17	471	612.7	0.56	24.2
	1				1										2169.17								0	263	574.8	0.42	12.7
	670.526				670.526									1									670.526	203	1711.4	2.25	27.7
	612.632				612.632										670.526								612.632		285.5	0.62	8.7
	1285.83			1285.83												612.632							1285.83	386	882.7	2.52	1.9
	3744.17				3744.17												1285.83						3744.17	330	800.5		2.8
	496.842			496.842				3744.17															496.842	497	1314.5	5.13	9.7
	91.5789		91.5789							496.842													91.5789		16345.7	1.63	8.5
	1217.89				1217.89												91.5789						1217.89	311	232.8	0.19	15.4
	1560.83				1560.83					1217.89													1560.83	315	353.4	1.6	31.5
	602.5			602.5													1560.83						602.5	469	962.7	1.91	13.9
	1291.58			1291.58											602.5								1291.58				24.8
	385.833													1291.58									385.833	396	128.8	0.56
	1085.83				1085.83									385.833									1085.83	964	3459.8	12.4	43.5
	1244.17				1244.17					1085.83													1244.17
	928.421				928.421					1244.17													928.421	185	42.2	0.44	2
	2254.74			2254.74												928.421							2254.74	677	2434.1	14.85	38
	310.833											2254.74											310.833
	1219.17									310.833													1219.17	885	1337.9	35	26.9
	769.167				769.167					1219.17													769.167
	77.5				77.5										769.167								77.5	207	183.5	0.95	16.6
	1627.5			1627.5													77.5						1627.5	39.5	647.7	1.51	19.5
	1327.5			1327.5													1627.5						1327.5	287	1692.8	4.57	36
	1344.17			1344.17						1327.5													1344.17	592	1808.6	35	31.6
	1				1							1344.17											0		68	0.46	0.9
	1902.5			1902.5										1									1902.5	699	1561	2.48	7.5
	1				1							1902.5											0	243	388.7	4.17	14.2
	1777.5				1777.5										1								1777.5	345	170.1		0.2
	885.833															1777.5							885.833	905	2596.6		51.6
	794.167			794.167								885.833											794.167	617	628.4	2.65	24.7
	1810.83				1810.83										794.167								1810.83	418	1404.3	2.74	9.8
	2202.5			2202.5											1810.83								2202.5
	2769.17				2769.17							2202.5											2769.17	445	199.6	0.9	17.3
	70.5263				70.5263									2769.17									70.5263	168	158	0.48	3.6
	452.5				452.5											70.5263							452.5		280.7		22.5
	844.167			844.167											452.5								844.167
	1085.83				1085.83							844.167											1085.83		234.8	0.6	6.7
	991.579				991.579											1085.83							991.579
	1252.5			1252.5													991.579						1252.5	381	842.5	5	39.6
	1194.17			1194.17								1252.5											1194.17	492	214	8.6	10.8
	481.053			481.053										1194.17									481.053	554	525.2	8.15	12.8
	1402.5			1402.5										481.053									1402.5
	1627.5			1627.5											1402.5								1627.5	997		33.57	12.8
	544.167				544.167									1627.5									544.167	442	733		24.6
	560			560										544.167									560		956.9	1.49	13.9
	1877.5				1877.5									560									1877.5		1703.5	9.23	0.2
	344.167			344.167											1877.5								344.167	412	1506.4	3.82	6.2
	1735.83			1735.83											344.167								1735.83	349	70.7
	1338.95			1338.95						1735.83													1338.95	474	1652.5	2.16	11.4
	327.5				327.5										1338.95								327.5	534	1815	2.07	1
	517.895			517.895											327.5								517.895		1655
	160			160						517.895													160	343	1289.3		36.5
	1652.5			1652.5												160							1652.5		1449.6	1.19	9.1
	1452.5				1452.5											1652.5							1452.5	1299	3939.1	1.13
	960.833			960.833											1452.5								960.833	479	127.4	3.29	9.9
	3219.17			3219.17						960.833													3219.17		921.7	8.37	5.4
	2410.83														3219.17								2410.83	324	2191.9	23.68	2.1
	269.167			269.167												2410.83							269.167	379	917.4	3.91	11
	44.1667													269.167									44.1667			24.4	17
	210.833				210.833											44.1667							210.833				7.5
	323.158			323.158										210.833									323.158	447	1523.8	1.59	19.4
	69.1667			69.1667											323.158								69.1667	265	457.8	2.21	2.3
	685.833			685.833													69.1667						685.833	448	5282.9	1.98	10.2
	333.684															685.833							333.684		381	2.68	17.1
	6294.17			6294.17												333.684							6294.17	794	2756.6		3.9
	749.474			749.474												6294.17							749.474		872.7	1.36	2.6
	107.368		107.368		1							749.474											107.368		47	0.7	0
	1															107.368							0	245	385.4	10.14	8.5
	496.842			496.842												1							496.842	265	86	0.81	1.1
	1			1												496.842							0				6.7
	23.1579				23.1579					1													23.1579	470	1281.6	1.46	5.9
	2010.83			2010.83													23.1579						2010.83	910	9390.5	2.35	2.8
										2010.83
[truncated: 6 more columns]

## Sheet: Figure 2
Figure 2A					Figure 2D							Figure 2E
sCD13	Cit-H3 (ng/ml)	MPO-DNA Complex	S100 A8/A9			NT			sCD13				NT			PMA
0	21.9517	0.313	1254.97		0.94	0.95	1.11	1.71	1.77	1.94		1.06	0.99	0.95	2.07	2.02	1.75
0	7.52849	0.047	1534.62		0.79	0.95	1.26	2.11	2.15	2.32		1.17	0.94	0.89	2.75	2.14	3.36
1070.53	18.2014	2.015	4579.52		1.14	1.26	0.6	2.83	2.91	2.82		1.17	0.72	1.1	2.21	2.39	2.22
0	94.3682	1.042	17168.2			SSR-1			sCD13/SSR-1				SSR-1			PMA/SSR-1
707.368	3.52274	1.864	8215.99		0.81	1.32	0.81	1.95	1.94	1.51		1.27	1.1	1.1	1.91	1.58	2.02
277.5	78.8933	1.068	22039.7		1.12	0.78	0.84	2.09	1.61	1.7		1.35	0.91	0.86	2	1.97	2.14
760.833	15.1908	2.264	24610.7		1.36	0.64	0.57	2.2	1.58	1.05		1.06	1.18	1.12	1.91	2.06	1.89
1969.17	52.2364	0.507268	7600.51			SSR-10			sCD13/SSR-10				SSR-10			PMA/SSR-10
1617.89	11.8855	2.172	3916.2		1.64	0.75	0.91	1.84	2.28	1.84		1.3	1.14	1.17	1.9	1.8	1.58
910.833	42.0841	0.526	8895.86		0.95	0.98	1.44	1.61	1.22	1.24		1.04	1.02	0.97	2.96	2.31	2.14
135.833	26.7594	2.569	8354.6		1.5	0.47	0.6	1.92	1.15	0.76		1.28	1.36	1.39	2.15	2.01	2.01
1427.5	10.2328	0.415	12892.2
328.421	16.3473	0.732	2506.23			NT			sCD13				NT			PMA
854.737	12.7935	0.183	1985.17		0.94	0.95	1.11	1.71	1.77	1.94		1.06	0.99	0.95	2.07	2.02	1.75
0	13.0874	0.647	6198.55		0.79	0.95	1.26	2.11	2.15	2.32		1.17	0.94	0.89	2.75	2.14	3.36
694.167	11.2845	2.109	13541.7		1.14	1.26	0.6	2.83	2.91	2.82		1.17	0.72	1.1	2.21	2.39	2.22
2717.89	31.1804	2.538	15642.5			BMS-1			sCD13/BMS-1				BMS-1			PMA/BMS-1
502.5	6.02608	0.036	2012.74		1.12	1.28	1.32	1.39	1.7	1.93		0.97	0.98	1.09	1.91	2.02	2.14
1007.37	31.4895	0.09	2083.9		0.82	1.24	1.18	1.47	1.7	2.15		0.93	0.94	0.93	1.87	2.19	2.24
1502.11	4.91335	3.184	14178		0.91	0.54	0.89	1.92	1.15	1.42		1.23	0.97	0.86	1.98	2.06	2.32
896.842	29.4808	2.644	11298.5			BMS-10			sCD13/BMS-10				BMS-10			PMA/BMS-10
502.5	26.0695	0.75042	485.317		1.06	1.27	1.56	1.41	1.25	1.2		1.33	1.22	1.04	1.81	1.87	2.14
1081.05	14.3386	2.757	12093.8		1.36	1.24	1.24	1.47	1.44	1.22		1.23	1.03	0.99	2.43	2.79	2.88
970.526	25.927	2.471	2873.72		0.64	0.79	0.89	1	1.14	0.93		1.57	0.75	0.95	2.08	2.26	2.16
160.833	7.22801	0.974	7741.16
402.5	55.3053	0.98	12071.3
1081.05	3.0592	0.153	6515.68
0	18.3559	0.049	1305.05
1235.83	21.6512	2.545	11142.1
0	11.4029	0.472	1458.62
523.158	83.4056	1.771	14282.3
677.5	20.6222	0.398207	222.512
654.737	10.3213	0.058	581.043
0	9.08518	0.751	4255.91
1217.89	22.5278	0.712	7278.08
1902.11	10.9393	1.491	17216.7
617.895	39.0606	2.187	6822.83
265.263	18.8195	0.824	1809.65
3617.89	36.1248	0.298	932.075
77.5	13.6184	0.560904	241.979
335.833	85.3097	5.28807	4028.32
481.053	16.9653	0.624	12093.8
402.5	67.9256	0.096	3140.38
919.167	30.7387	0.117779	1127.73
0	7.84908	2.231	5051.22
38.9474	26.5451	1.849	8210.5
433.684	51.7306	0.508	9121
1381.05	56.2114	0.711	3619.66
0	12.4845	0.209	3076.66
1185.83	12.2566	1.83212	4514.99
107.368	12.4845	0.036	1233.74
0	19.7465	0.12	9680.45
949.474	178	1.018	20589.9
0	8.77616	0.414	1743.84
486.316	193	3.55	11194.3
986.316	6.45847	0.578	18297.2
0	40.2967	3.034	17178.3
0	9.39421	1.002	4952.49
0	5.99494	0.016	515.225
575.789	18.3559	0.113	10991.3
3569.17	15.5513	0.042531	1653.34
560.833	1.16729	0.022902	30230.9
52.5	8.58018	0.884	5918.89
3017.89	24.6909	1.582	13487
0	11.4029	0.187	2583.02
1427.5	25.875	1.42982	1536.54
3533.68	22.6823	0.111	6861.23
0	3.52274	0.064	1897.41
5402.5	103.416	0.359881	4797.26
44.1667	7.97922	0.569	3140.38
96.8421	6.92201	0.073	893.681
0	4.75884	0.213	1612.2
1935.83	7.9765	0.016358	8583.6
660.833	9.1438	0.088335	923.325
91.5789	19.1285	0.063	1732.87
2102.5	7.87923	0.364237	748.122
802.5	10.9841	0.805	7488.57
0	21.0502	0.113	2626.18
460	14.8021	0.775	3230.24
0	4.44981	0.054	986.924
402.5	35.3232	2.574	1435.39
1177.5	53.9873	0.147224	845.457
3569.17	14.883	5.44362	5595.41
694.167	8.65742	7.3972	3746.04
1244.17	38.1316	10.1094	1916.14
5385.83	21.1086	0.485813	1497.6
1519.17	20.6222	0.500562	6101.55
477.5	13.132	0.01963	319.847
1194.17	41.8912	0.274818	5829.01
2610.83	58.6565	0.675329	650.787
1528.42	54.2028	0.812	3943.27
44.2105	3.52274	0.1	2572.05
1285.83	56.4192	1.79286	5916.62
0	37.7271	0.099	3059.19
469.167	16.9937	0.438	3600.46
1627.5	16.5367	0.464359	3191.23
0	41.6873	0.649	1250.2
23.1579	7.69457	0.022	394.557
844.167	21.8867	0.405358	1293.2
0	22.8531	0.015	4547.68
2169.17	29.9605	0.438401	3901.78
0	6.45847	0.042	2094.87
670.526	3.98628	0.19	1661.56
612.632	25.618	1.654	2412.99
1285.83	8.3656	0.408934	1195.86
3744.17	30.3496	1.13303	894.124
496.842	5.84042	0.492	2846.3
91.5789	16.9653	2.441	12373.5
1217.89	6.61299	0.445	1475.08
1560.83	22.5527	0.281	16103.7
602.5	6.42011	0.107964	1419.73
1291.58	2.75018	0.184	8819.33
385.833	7.22801	0.128	5837.7
1085.83	24.6876	1.84194	17947.2
1244.17	33.0733	0.647786	173.845
928.421	7.69457	0.322	1902.9
2254.74	74.5984	2.895	19059.6
310.833	0	0.062161	1069.33
1219.17	44.8435	1.02075	9021.6
769.167	62.8393	1.08654	816.253
77.5	5.57535	0.089	5088.95
1627.5	4.47462	0.284633	1565.73
1327.5	55.641	4.7535	10530.3
1344.17	36.2834	9.4158	22259.2
0	10.4758	0.031	1305.05
1902.5	1.16729	0.114508	1964.81
0	3.0592	0.016	6521.16
1777.5	91.7298	0.732541	709.188
885.833	57.1082	1.342	32693.6
794.167	87.6443	1.92506	7512.91
1810.83	6.12829	0.637783	3016.03
2202.5	57.4892	0.514419	1770.14
2769.17	36.867	0.870208	3405.37
70.5263	2.75018	0.294	1217.29
452.5	8.12946	0.553	6703.73
844.167	158	0.405	14308.5
1085.83	35.1161	0.343523	1770.14
991.579	5.68591	0.104	8040.47
1252.5	21.0502	1.005	23555.2
1194.17	26.5559	0.571632	2062.15
481.053	60.6923	2.588	8276.32
1402.5	23.054	1.07224	3600.04
1627.5	11.7353	0.222	18629.7
544.167	52.1503	0.774	9500.28
560	11.7119	0.115	4157.18
1877.5	78.1421	0.293	6415.05
344.167	64.0193	2.828	6721.77
1735.83	16.0923	0.112	23889
1338.95	19.1285	0.144	3850.03
327.5	7.37825	0.489	6992.4
517.895	51.5761	2.896	12916.5
160	108.282	0.747	11474
1652.5	29.6687	0.199571	913.591
1452.5	6.77728	1.213	13776.3
960.833	23.3039	3.049	29969.2
3219.17	116.924	0.386055	20779.7
2410.83	72.2826	2.22	12621.6
269.167	41.9338	2.099	28570.9
44.1667	14.8903	0.688	7668.99
210.833	35.4734	0.54	3032.13
323.158	3.67725	0.768	5352.89
69.1667	6.02608	0.046	2905.84
685.833	35.6237	0.129	7245
333.684	5.84042	0.782	8347.63
6294.17	96.9826	3.33381	1517.07
749.474	3.21371	0.682	17902.3
107.368	42.1508	0.078	1628.65
0	23.9184	0.029	3460.6
496.842	14.0296	0.102	2489.78
0	55.7479	2.057	8413.45
23.1579	17.4288	0.244	7579.74
2010.83	12.6367	2.469	26108.2

## Sheet: Figure 4
Figure 4B
Controls	COVID-19 moderate	COVID-19 severe
0.199562	0.273029	1.35758
0.338223	0.811459	0.165342
0.41221	0.28772	0.845286
0.231325	0.461026	0.650073
0.0883764	0.378497	0.779867
	0.403654	0.408
	0.478177	0.282641
	0.494566	0.419063
		0.612805
		0.231941
		0.257519

## Sheet: Figure 5
Figure 5B			Figure 5D
CD13			Neutrophil					Monocyte
Monocyte	Neutrophil		CD13					CD13
35163.3	11436		NT	IL-1β	TNFα	IL-6		NT	IL-1β	TNFα	IL-6
26528.6	12507.8		1	1.3397	1.79794	1.01001		1	1.24396	1.68958	1.18297
45719	10010		1	1.09718	1.77505	0.911031		1	1.56852	3.25746	1.45532
			1	1.36203	1.86781	0.939638		1	1.50231	3.19699	1.35819
PAR4
Monocyte	Neutrophil		PAR4					PAR4
1806	679		NT	IL-1β	TNFα	IL-6		NT	IL-1β	TNFα	IL-6
2223	811.4		1	1.1889	1.07914	0.79743		1	1.0473	0.713205	1.41585
1269	613.52		1	0.867788	0.882212	1.03245		1	0.801095	0.614964	1.0812
			1	0.979167	1.23575	0.889254		1	0.910884	0.692517	1.07891
B1R
Monocyte	Neutrophil		B1R					B1R
90.2	177		NT	IL-1β	TNFα	IL-6		NT	IL-1β	TNFα	IL-6
84.6	412		1	1.42135	1.23595	1.13062		1	1.15306	1.25	0.938776
71.9	33		1	0.920886	1.07911	0.78481		1	1.17511	1.18894	1.15668
			1	1.14652	1.60806	1.48718		1	1.22752	1.32477	1.64587
MMP14
Monocyte	Neutrophil
174.1	17
0	0
0	9

## Sheet: Figure 6
Figure 6C
	Mature			Immature
B1R	PAR4	CD13	B1R	PAR4	CD13
	3074	56870		30718	9629
	7309	127200		37150	23516
	3838	56509		15382	8757
	5500	89281		34032	15688
	4261	64528		9450	7385
1589	8098	98518	1860	136745	10876
2612	15831	204689	2040	151112	24684
1179	7174	77329	1990	147164	10347
3675	11553	113882	2420	155316	18207
2812	7650	122143	1317	64605	17011
